# Supplementary material for: Development and validation of a gene expression-based nomogram to predict the prognosis of patients with cholangiocarcinoma
Source: J Cancer Res Clin Oncol. 2023 May 24;149(12):9577–86. doi: 10.1007/s00432-023-04858-0 (PMC10423111; doi:10.1007/s00432-023-04858-0)
Supplement: Supplementary file 1 — Supplementary file1 (XLSX 76 KB) [file 432_2023_4858_MOESM1_ESM.xlsx]

## Sheet: Mutated_Genes-MSK CCA 
CSYS 450 gene panel	10194 pancarcinoma gene mutations		MSK CCA gene mutations
Gene	Gene		Gene	MutSig(Q-value)	# Mut	#	Profiled Samples	Freq	Is Cancer Gene (source: OncoKB)
ABL1	RHBDF2		INPP4A		2	2	412	0.005	Yes
ABL2	MYC		MALT1		4	4	687	0.006	Yes
ACVR1B	FOXP1		INPPL1		2	2	228	0.009	Yes
ACVR2A	FLCN		YAP1		3	3	195	0.015	Yes
ADAM29	ZBTB2		ALOX12B		4	4	611	0.007	Yes
ADGRA2	MYB		H3-5		2	2	611	0.003	Yes
AKT1	FOXO1		INSR		5	5	611	0.008	Yes
AKT2	GABRA6		PIK3C2G		5	5	611	0.008	Yes
AKT3	CHD2		PIK3C3		4	4	611	0.007	Yes
ALK	FLI1		RIT1		2	2	607	0.003	Yes
AMER1	CYP17A1		NSD2		1	1	228	0.004	Yes
APC	NOTCH1		RECQL4		9	9	806	0.011	Yes
APEX1	MYCL		MGA		14	12	687	0.017	Yes
AR	NOTCH2		ANKRD11		13	13	687	0.019	Yes
ARAF	NOTCH3		STK40		2	2	412	0.005	Yes
ARFRP1	MYCN		TCF3		5	5	513	0.01	Yes
ARID1A	NOTCH4		CALR		1	1	372	0.003	Yes
ARID1B	CTCF		RHEB		2	2	513	0.004	Yes
ARID2	MYD88		KMT2B		7	7	317	0.022	Yes
ASXL1	CHD4		SLX4		2	2	228	0.009	Yes
ATF1	IRF2		MDC1		5	5	806	0.006	Yes
ATM	IRF4		NCOA3		10	10	687	0.015	Yes
ATR	IDH1		PAK1		1	1	195	0.005	Yes
ATRX	HNF1A		CTLA4		2	2	611	0.003	Yes
AURKA	FLT4		PDPK1		1	1	195	0.005	Yes
AURKB	FLT3		NEGR1		2	2	513	0.004	Yes
AXIN1	RPTOR		PLK2		3	3	607	0.005	Yes
AXIN2	MS4A1		IRS1		8	8	806	0.01	Yes
AXL	CHEK1		SDHAF2		2	2	611	0.003	Yes
BAP1	FLT1		DROSHA		3	3	228	0.013	Yes
BARD1	TBX3		UPF1		1	1	228	0.004	Yes
BCL2	IDH2		AGO2		2	2	228	0.009	Yes
BCL2L1	NPM1		KLF4		1	1	412	0.002	Yes
BCL2L11	KDR		LATS2		8	8	806	0.01	Yes
BCL2L2	KEL		ASXL2		3	3	607	0.005	Yes
BCL6	RELA		PRKN		6	6	611	0.01	Yes
BCOR	RELB		CASP8		4	3	607	0.005	Yes
BCORL1	CTNNA1		MYOD1		2	2	611	0.003	Yes
BCR	PTEN		ZRSR2		1	1	372	0.003	Yes
BIRC5	RECQL		H3C11		1	1	372	0.003	Yes
BLK	REL		H3C1		3	3	546	0.005	Yes
BLM	MAP2K1		H3C4		1	1	141	0.007	Yes
BMPR1A	TCF7L2		IFNGR1		2	2	412	0.005	Yes
BMX	MAP2K2		PTPRT		19	17	806	0.021	Yes
BRAF	KDM5B		TENT5C		2	2	412	0.005	Yes
BRCA1	PTCH1		ABRAXAS1		2	2	611	0.003	Yes
BRCA2	KMT2C		TP53BP1		7	7	317	0.022	Yes
BRD4	NF2		HLA-A		8	5	513	0.01	Yes
BRIP1	NRAS		IL10		4	2	611	0.003	Yes
BTG1	FOS		RAD21		1	1	141	0.007	Yes
BTK	CDK6		MAPKAP1		1	1	228	0.004	Yes
CAMTA1	HSP90AA1		MSH3		5	5	317	0.016	Yes
CARD11	FANCL		RPS6KB2		4	4	806	0.005	Yes
CBFB	SPTA1		EPAS1		3	3	317	0.009	Yes
CBL	CDC73		PPM1D		3	3	513	0.006	Yes
CCND1	STAG2		SHQ1		3	3	611	0.005	Yes
CCND2	CTNNB1		SH2B3		2	2	372	0.005	Yes
CCND3	NF1		EIF4A2		5	5	687	0.007	Yes
CCNE1	RET		PHOX2B		5	5	806	0.006	Yes
CD274	NFE2L2		CENPA		1	1	141	0.007	Yes
CD79A	NFIB		ACVR1		7	7	687	0.01	Yes
CD79B	CDKN2C		SESN1		2	2	317	0.006	Yes
CDC73	ETV6		PPP6C		3	3	513	0.006	Yes
CDH1	CDKN2B		CARM1		1	1	228	0.004	Yes
CDK12	ETV5		LATS1		3	3	611	0.005	Yes
CDK4	CDKN2A		RRAS2		1	1	228	0.004	Yes
CDK6	ETV4		SOX17		3	3	806	0.004	Yes
CDK8	CDKN1B		COP1		5	5	806	0.006	Yes
CDKN1A	FEN1		H1-2		8	8	806	0.01	Yes
CDKN1B	CDKN1A		ARID5B		6	6	806	0.007	Yes
CDKN2A	ETV1		PTPRD		10	10	806	0.012	Yes
CDKN2B	CDK8		TAP1		1	1	228	0.004	Yes
CDKN2C	CREBBP		ICOSLG		4	4	607	0.007	Yes
CEBPA	MTOR		RYBP		3	3	607	0.005	Yes
CFTR	TET1		TAP2		1	1	228	0.004	Yes
CHD2	BCL6		SOS1		6	6	317	0.019	Yes
CHD4	PTK2		H3-3B		3	3	687	0.004	Yes
CHEK1	SRC		H2BC5		2	2	611	0.003	Yes
CHEK2	NFKBIA		E2F3		2	2	607	0.003	Yes
CIC	SYK		CCND2-AS1		1	1	199	0.005	No
COL1A1	FGF7		ELF3		9	9	317	0.028	Yes
CRBN	EWSR1		MST1		5	5	687	0.007	Yes
CREB3L1	FGF6		STAT5B		7	7	687	0.01	Yes
CREB3L2	SMO		PRKD1		5	5	317	0.016	Yes
CREBBP	FGF4		ERF		3	3	317	0.009	Yes
CRKL	FGF3		H3-4		4	4	687	0.006	Yes
CRLF2	CD79A		PAK5		3	3	611	0.005	Yes
CSF1	CRKL		ERCC4		5	5	806	0.006	Yes
CSF1R	CD79B		ERCC3		7	7	806	0.009	Yes
CSK	COL1A1		EGFL7		1	1	412	0.002	Yes
CSNK1A1	NRG3		ERCC2		5	3	412	0.007	Yes
CTCF	IL7R		ID3		1	1	372	0.003	Yes
CTNNA1	BCR		EED		2	2	611	0.003	Yes
CTNNB1	PTK6		H3C7		2	2	546	0.004	Yes
CUL3	SMARCD1		MAPK1		3	3	607	0.005	Yes
CXCR4	RAC1		MAPK3		5	5	687	0.007	Yes
CYLD	SRMS		RPS6KA4		3	3	806	0.004	Yes
CYP17A1	PPP2R1A		DNMT3B		4	4	806	0.005	Yes
CYP2D6	RAD51B		SESN2		1	1	228	0.004	Yes
DAXX	NBN		DNMT1		3	3	607	0.005	Yes
DDR1	RAD52		B2M		2	2	607	0.003	Yes
DDR2	PRSS8		FOXA1		3	3	607	0.005	Yes
DICER1	RAF1		TMEM127		2	2	607	0.003	Yes
DNMT3A	FGFR4		NUF2		3	3	228	0.013	Yes
DOT1L	FGFR2		PGR		6	6	513	0.012	Yes
DPYD	FGFR3		DIS3		4	4	611	0.007	Yes
EGF	CEBPA		BIRC3		3	3	546	0.005	Yes
EGFR	FGFR1		PPP4R2		2	2	317	0.006	Yes
EMSY	RUNX1		TP63		2	2	611	0.003	Yes
EP300	FGF14		KNSTRN		1	1	228	0.004	Yes
EPCAM	RUNX1T1		PIK3R3		1	1	195	0.005	Yes
EPHA2	FGF12		PMS1		5	5	806	0.006	Yes
EPHA3	FANCM		PRDM14		1	1	89	0.011	Yes
EPHA5	CBFB		SUZ12		3	3	611	0.005	Yes
EPHA7	FGF10		ZFHX3		17	16	687	0.023	Yes
EPHB1	CBL		INHA		1	1	141	0.007	Yes
ERBB2	PRSS1		CSF3R		3	3	141	0.021	Yes
ERBB3	MSH2		RASA1		38	37	806	0.046	Yes
ERBB4	RAD51		PTPRS		14	13	806	0.016	Yes
ERCC1	RAD51C		NSD3		4	4	317	0.013	Yes
ERG	PTPN11		HGF		5	3	611	0.005	Yes
ERRFI1	TAF1		KMT2A		11	11	806	0.014	Yes
ESR1	EP300		SMARCA4		26	26	806	0.032	Yes
ETV1	FH		SMARCB1		8	8	806	0.01	Yes
ETV4	IGF1R		MCL1		1	1	412	0.002	Yes
ETV5	BCL2L11		ATM		48	42	806	0.052	Yes
ETV6	FGR		MLH1		3	3	607	0.005	Yes
EWSR1	EZH2		FOXP1		13	13	806	0.016	Yes
EZH2	KLHL6		DOT1L		18	18	806	0.022	Yes
FAM135B	CDH1		FLCN		2	2	607	0.003	Yes
FAM46C	PRDM1		ALK		9	9	611	0.015	Yes
FANCA	NCOA2		FOXO1		4	4	546	0.007	Yes
FANCC	SS18		PMS2		4	4	611	0.007	Yes
FANCD2	MEN1		IRS2		8	6	806	0.007	Yes
FANCE	INPP4B		PDGFRA		7	7	806	0.009	Yes
FANCF	PKD2		AR		9	9	806	0.011	Yes
FANCG	NSD1		CARD11		10	8	806	0.01	Yes
FANCL	CXCR4		ARAF		14	14	806	0.017	Yes
FANCM	EPHA7		NOTCH1		4	4	611	0.007	Yes
FAS	EPHA5		MYCL		3	3	607	0.005	Yes
FAT1	EPHA3		NOTCH2		7	5	607	0.008	Yes
FAT3	BLK		NOTCH3		8	8	806	0.01	Yes
FAT4	BCOR		NOTCH4		14	14	806	0.017	Yes
FBXW7	BLM		CTCF		1	1	412	0.002	Yes
FEN1	SF3B1		MYD88		2	2	611	0.003	Yes
FEV	POLB		IKBKE		1	1	412	0.002	Yes
FGF10	MAP3K1		ABL1		16	16	806	0.02	Yes
FGF12	POLD1		BAP1		142	137	806	0.17	Yes
FGF14	POLE		AXIN1		4	3	607	0.005	Yes
FGF19	SSX1		IRF4		2	2	607	0.003	Yes
FGF23	EMSY		AXIN2		9	9	806	0.011	Yes
FGF3	CFTR		RICTOR		2	2	607	0.003	Yes
FGF4	MPL		MDM2		2	2	607	0.003	Yes
FGF6	MUTYH		IDH1		178	178	806	0.221	Yes
FGF7	MET		HNF1A		1	1	412	0.002	Yes
FGFR1	STAT4		FLT4		17	14	806	0.017	Yes
FGFR2	STAT3		FLT3		9	9	806	0.011	Yes
FGFR3	FANCD2		RPTOR		15	15	806	0.019	Yes
FGFR4	FANCC		CHEK1		3	3	806	0.004	Yes
FGR	HRAS		FLT1		4	2	611	0.003	Yes
FH	ADGRA2		PDGFRB		2	2	611	0.003	Yes
FLCN	FANCA		TBX3		5	5	607	0.008	Yes
FLI1	H3-3A		IDH2		30	30	806	0.037	Yes
FLT1	CCND2		NPM1		1	1	412	0.002	Yes
FLT3	CCND3		PIK3CG		4	4	607	0.007	Yes
FLT4	EPHB1		PIK3R1		2	2	611	0.003	Yes
FOS	CCNE1		PIK3R2		8	6	611	0.01	Yes
FOXL2	RNF43		SMAD2		3	3	806	0.004	Yes
FOXO1	BMPR1A		KDR		7	7	806	0.009	Yes
FOXP1	RAD50		SMAD3		6	6	806	0.007	Yes
FRS2	MRE11		SMAD4		32	28	806	0.035	Yes
FUBP1	PRKAR1A		TMPRSS2		3	3	806	0.004	Yes
FUS	SOX10		SDHA		4	4	806	0.005	Yes
FYN	KAT6A		PIK3CA		40	38	806	0.047	Yes
GABRA6	TNFSF11		PIK3CB		11	11	806	0.014	Yes
GATA1	SOX9		PARP1		4	3	607	0.005	Yes
GATA2	MST1R		PIK3CD		1	1	195	0.005	Yes
GATA3	ERCC1		PTEN		20	20	806	0.025	Yes
GATA4	FANCF		RHOA		1	1	412	0.002	Yes
GATA6	ERBB4		CIC		15	15	806	0.019	Yes
GID4	ERBB3		RECQL		2	2	228	0.009	Yes
GLI1	ERBB2		RAD54L		2	2	607	0.003	Yes
GLI2	TIPARP		MAP2K1		8	8	806	0.01	Yes
GLI3	DDR1		TCF7L2		1	1	372	0.003	Yes
GNA11	BMX		AMER1		10	8	806	0.01	Yes
GNA13	ATR		PTCH1		5	5	806	0.006	Yes
GNAQ	ATRX		KMT2C		29	29	806	0.036	Yes
GNAS	FANCE		CUL3		3	3	611	0.005	Yes
GRIN2A	FOXL2		NF2		6	6	806	0.007	Yes
GRM3	PRKACA		NRAS		27	27	806	0.033	Yes
GSK3B	AKT3		TSC1		12	12	806	0.015	Yes
H3F3A	MAP2K4		CDK4		1	1	412	0.002	Yes
HCK	SOX2		CDC73		2	2	611	0.003	Yes
HDAC9	ASXL1		STAG2		1	1	195	0.005	Yes
HGF	CCN6		CTNNB1		12	12	806	0.015	Yes
HNF1A	DICER1		SUFU		3	3	806	0.004	Yes
HRAS	AURKA		NF1		22	20	806	0.025	Yes
HSD3B1	PRKCI		GRIN2A		11	11	806	0.014	Yes
HSP90AA1	STK11		RET		6	6	806	0.007	Yes
HTATIP2	MGMT		TSHR		2	2	611	0.003	Yes
IDH1	ZNF217		NFE2L2		8	8	611	0.013	Yes
IDH2	ERG		TERT		35	34	806	0.042	Yes
IGF1R	FAT1		PAX5		2	2	611	0.003	Yes
IGF2	TET2		SPEN		9	9	806	0.011	Yes
IKBKE	HSD3B1		ETV6		3	3	607	0.005	Yes
IKZF1	BRCA1		WT1		3	3	611	0.005	Yes
IL7R	BRAF		CDKN2A		20	20	806	0.025	Yes
INHBA	BRCA2		CDKN1B		3	3	607	0.005	Yes
INPP4B	FANCG		CDKN1A		1	1	195	0.005	Yes
IRF2	AXL		CREBBP		7	7	806	0.009	Yes
IRF4	LMO1		MTOR		5	5	806	0.006	Yes
IRS2	XPO1		TET1		9	9	806	0.011	Yes
ITK	NEK11		TNFAIP3		2	2	611	0.003	Yes
JAK1	PLCG2		TSC2		5	5	806	0.006	Yes
JAK2	XRCC2		SRC		5	5	806	0.006	Yes
JAK3	XRCC3		NFKBIA		2	2	546	0.004	Yes
JUN	KEAP1		SYK		1	1	195	0.005	Yes
KAT6A	PRKDC		NUP93		2	2	372	0.005	Yes
KDM5A	MACC1		SMO		6	5	806	0.006	Yes
KDM5B	BCORL1		FGF4		1	1	412	0.002	Yes
KDM5C	CREB3L1		FGF3		5	5	611	0.008	Yes
KDM6A	HCK		CD79A		3	3	687	0.004	Yes
KDR	LRP1B		CRKL		1	1	412	0.002	Yes
KEAP1	APC		IL7R		6	6	806	0.007	Yes
KEL	ARID2		SMARCD1		3	3	806	0.004	Yes
KIT	YES1		RAC1		3	3	607	0.005	Yes
KLHL6	AKT1		EGFR		6	6	806	0.007	Yes
KMT2A	APEX1		PPP2R1A		10	10	806	0.012	Yes
KMT2C	KDM6A		RAD51B		2	2	611	0.003	Yes
KMT2D	MERTK		KDM5C		3	3	607	0.005	Yes
KRAS	FAM135B		RAD51D		2	2	611	0.003	Yes
LCK	AKT2		NBN		6	6	806	0.007	Yes
LIMK1	ERRFI1		RAD52		1	1	412	0.002	Yes
LMO1	PALB2		TP53		160	148	806	0.184	Yes
LRP1	SETD2		RAF1		4	4	806	0.005	Yes
LRP1B	FGF19		FGFR4		2	2	607	0.003	Yes
LRP2	LRP1		FGFR2		33	29	806	0.036	Yes
LYN	LRP2		BRD4		10	10	806	0.012	Yes
LZTR1	ESR1		FGFR3		5	5	611	0.008	Yes
MACC1	SPINK1		FGFR1		3	3	607	0.005	Yes
MAGI2	XIAP		RBM10		3	3	607	0.005	Yes
MAP2K1	BTG1		CEBPA		2	2	315	0.006	Yes
MAP2K2	BTK		RUNX1		10	10	806	0.012	Yes
MAP2K4	ZNF750		CBL		7	7	806	0.009	Yes
MAP3K1	FAT4		MSH2		6	6	806	0.007	Yes
MAP3K13	TNFSF13B		RAD51		1	1	412	0.002	Yes
MAP4K5	GNA13		RAD51C		6	6	611	0.01	Yes
MCL1	HTATIP2		TGFBR1		8	8	806	0.01	Yes
MDM2	FUBP1		TGFBR2		7	7	806	0.009	Yes
MDM4	PDCD1		EP300		7	7	806	0.009	Yes
MED12	HDAC9		IGF2		3	3	607	0.005	Yes
MEF2B	TNFRSF14		FH		1	1	199	0.005	Yes
MEN1	NCOR1		IGF1R		10	10	806	0.012	Yes
MERTK	BARD1		MEF2B		1	1	412	0.002	Yes
MET	ATF1		PREX2		13	13	317	0.041	Yes
MGMT	MED12		EZH2		6	6	806	0.007	Yes
MITF	U2AF1		BRIP1		4	4	607	0.007	Yes
MLH1	VHL		CDH1		12	12	806	0.015	Yes
MPL	IKZF1		PRDM1		3	3	412	0.007	Yes
MRE11A	HGF		DAXX		7	6	806	0.007	Yes
MS4A1	KMT2A		MEN1		5	5	607	0.008	Yes
MSH2	SMARCA4		INPP4B		2	2	611	0.003	Yes
MSH6	MAP4K5		NSD1		10	10	806	0.012	Yes
MST1R	MAGI2		CXCR4		2	2	513	0.004	Yes
MTOR	SMARCB1		EPHA7		9	9	687	0.013	Yes
MUTYH	NRG1		EPHA5		12	11	806	0.014	Yes
MYB	MCL1		EPHA3		12	10	806	0.012	Yes
MYC	ATM		FBXW7		10	10	806	0.012	Yes
MYCL	MLH1		BCOR		12	12	806	0.015	Yes
MYCN	CCND1		BLM		1	1	412	0.002	Yes
MYD88	BCL2		SF3B1		19	18	806	0.022	Yes
NBN	FAS		MAP3K1		5	5	806	0.006	Yes
NCOA2	BCL2L1		POLD1		3	3	546	0.005	Yes
NCOR1	DOT1L		POLE		14	14	806	0.017	Yes
NEK11	ALK		MSH6		5	5	806	0.006	Yes
NF1	SPOP		ROS1		8	8	806	0.01	Yes
NF2	PMS2		MPL		6	6	806	0.007	Yes
NFE2L2	IRS2		MUTYH		1	1	199	0.005	Yes
NFIB	PDGFB		MET		2	2	412	0.005	Yes
NFKBIA	LYN		STAT3		2	2	546	0.004	Yes
NKX2-1	PDGFRA		FANCC		1	1	195	0.005	Yes
NOTCH1	AR		FANCA		5	5	611	0.008	Yes
NOTCH2	CARD11		KIT		1	1	412	0.002	Yes
NOTCH3	ARAF		CCND2		4	4	806	0.005	Yes
NOTCH4	SNCAIP		EPHB1		10	10	806	0.012	Yes
NPM1	MDM4		CCNE1		1	1	412	0.002	Yes
NR4A3	IKBKE		RNF43		14	14	806	0.017	Yes
NRAS	PDK1		CHEK2		2	2	611	0.003	Yes
NRG1	ABL1		RAD50		2	2	195	0.01	Yes
NRG3	PIK3C2B		ARID1A		167	153	806	0.19	Yes
NSD1	RXRA		PRKAR1A		1	1	412	0.002	Yes
NTRK1	BAP1		SOX9		11	11	806	0.014	Yes
NTRK2	ABL2		MST1R		6	6	687	0.009	Yes
NTRK3	WEE1		PBRM1		89	89	806	0.11	Yes
NUP93	NSD2		ERBB4		11	11	806	0.014	Yes
PAK3	AXIN1		ERBB3		18	14	806	0.017	Yes
PALB2	AXIN2		ERBB2		9	9	806	0.011	Yes
PARK2	RICTOR		ARID1B		18	18	806	0.022	Yes
PARP1	EPCAM		GLI1		8	8	687	0.012	Yes
PARP2	MDM2		NTRK1		4	4	607	0.007	Yes
PARP3	CAMTA1		NTRK2		1	1	412	0.002	Yes
PARP4	PDGFRB		NTRK3		10	10	806	0.012	Yes
PAX5	STK24		ATR		9	9	806	0.011	Yes
PBRM1	PIK3CG		ATRX		15	15	611	0.025	Yes
PCA3	PIK3R1		FOXL2		8	6	611	0.01	Yes
PDCD1	PIK3R2		AKT3		7	7	806	0.009	Yes
PDCD1LG2	SMAD2		MAP2K4		5	5	806	0.006	Yes
PDGFB	SMAD3		ASXL1		10	10	806	0.012	Yes
PDGFRA	SMAD4		DICER1		3	3	806	0.004	Yes
PDGFRB	TMPRSS2		PRKCI		1	1	228	0.004	Yes
PDK1	SDHA		STK11		11	11	806	0.014	Yes
PIK3C2B	PIK3CA		ERG		5	5	806	0.006	Yes
PIK3CA	PIK3CB		NKX2-1		4	4	806	0.005	Yes
PIK3CB	PARP1		FAT1		18	17	806	0.021	Yes
PIK3CD	PIK3CD		TET2		7	7	806	0.009	Yes
PIK3CG	PARP4		GATA3		1	1	412	0.002	Yes
PIK3R1	RHOA		BRCA1		10	6	806	0.007	Yes
PIK3R2	CIC		GATA2		2	2	607	0.003	Yes
PKD2	DPYD		JAK1		14	13	806	0.016	Yes
PLA2G1B	RAD54L		BRAF		44	44	806	0.055	Yes
PLCG2	AMER1		GATA1		9	9	806	0.011	Yes
PMS2	PAK3		JAK2		1	1	412	0.002	Yes
POLB	CUL3		JAK3		6	4	806	0.005	Yes
POLD1	LZTR1		BRCA2		10	10	806	0.012	Yes
POLE	TSC1		AXL		3	3	607	0.005	Yes
PPP2R1A	TET3		XPO1		10	10	806	0.012	Yes
PRDM1	SDHB		PLCG2		6	6	513	0.012	Yes
PREX2	RAD54B		DDR2		4	4	607	0.007	Yes
PRKACA	SUFU		KEAP1		9	9	806	0.011	Yes
PRKAR1A	GRIN2A		DNMT3A		5	5	607	0.008	Yes
PRKCI	TSHR		APC		16	12	806	0.015	Yes
PRKDC	TEK		CYLD		1	1	228	0.004	Yes
PRSS1	TERT		ARID2		31	26	806	0.032	Yes
PRSS8	PAX5		KDM6A		12	12	806	0.015	Yes
PTCH1	SPEN		ERRFI1		7	7	513	0.014	Yes
PTEN	WT1		PALB2		6	6	806	0.007	Yes
PTK2	TNFAIP3		KRAS		81	81	806	0.1	Yes
PTK6	TSC2		JUN		3	3	806	0.004	Yes
PTPN11	TNK2		SETD2		13	13	806	0.016	Yes
QKI	GRM3		VEGFA		1	1	372	0.003	Yes
RAC1	QKI		ESR1		2	2	611	0.003	Yes
RAD50	NUP93		XIAP		2	2	611	0.003	Yes
RAD51	EGF		CSF1R		3	3	806	0.004	Yes
RAD51B	TENT5C		GNA11		3	3	607	0.005	Yes
RAD51C	EGFR		BTK		2	2	412	0.005	Yes
RAD51D	PARP3		RARA		10	10	611	0.016	Yes
RAD52	FEV		FUBP1		3	3	806	0.004	Yes
RAD54B	PARP2		MITF		3	3	806	0.004	Yes
RAD54L	TOP2A		PDCD1		7	5	806	0.006	Yes
RAF1	KDM5C		NCOR1		5	5	806	0.006	Yes
RANBP2	TP53		MAP3K13		5	5	806	0.006	Yes
RARA	BRD4		BARD1		3	3	806	0.004	Yes
RB1	TOP1		KMT2D		31	28	806	0.035	Yes
RBM10	RBM10		KDM5A		7	7	806	0.009	Yes
RECQL	TFE3		GNAS		1	1	195	0.005	Yes
REL	GSK3B		INHBA		2	2	372	0.005	Yes
RELA	EPHA2		FYN		4	4	687	0.006	Yes
RELB	NR4A3		MED12		13	13	806	0.016	Yes
RET	TGFBR1		U2AF1		6	6	806	0.007	Yes
RHBDF2	TGFBR2		CDK12		4	4	611	0.007	Yes
RHOA	PREX2		VHL		1	1	195	0.005	Yes
RICTOR	GID4		IKZF1		1	1	199	0.005	Yes
RNF43	WEE2		RB1		13	13	806	0.016	Yes
ROCK1	ACVR1B
ROCK2	BRIP1
ROS1	ACVR2A
RPTOR	DAXX
RUNX1	TYK2
RUNX1T1	SLIT2
RXRA	ROCK2
SDHA	FRS2
SDHB	FBXW7
SDHC	MSH6
SDHD	ROS1
SETD2	ROCK1
SF3B1	KIT
SIK1	PDCD1LG2
SLIT2	LCK
SMAD2	ARID1A
SMAD3	PBRM1
SMAD4	TIE1
SMARCA4	ARID1B
SMARCB1	GLI1
SMARCD1	NTRK1
SMO	NTRK2
SNCAIP	NTRK3
SOCS1	ZNF703
SOX10	GLI3
SOX2	ITK
SOX9	GLI2
SPEN	NKX2-1
SPINK1	GATA3
SPOP	GATA2
SPTA1	JAK1
SRC	GATA1
SRMS	JAK2
SS18	JAK3
SSX1	DDR2
STAG2	GATA6
STAT3	GATA4
STAT4	DNMT3A
STK11	CYLD
STK24	KRAS
SUFU	JUN
SYK	RANBP2
TAF1	ADAM29
TBX3	FGF23
TCF7L2	CSF1R
TEK	GNA11
TERT	CSF1
TET1	FUS
TET2	RARA
TET3	MAP3K13
TFE3	KMT2D
TGFBR1	GNAS
TGFBR2	KDM5A
TIE1	FAT3
TIPARP	INHBA
TMPRSS2	CSK
TNFAIP3	FYN
TNFRSF14	GNAQ
TNFSF11	CYP2D6
TNFSF13B	LIMK1
TNK2	CDK12
TOP1	RB1
TOP2A
TP53
TPMT
TSC1
TSC2
TSHR
TYK2
U2AF1
UGT1A1
VEGFA
VHL
WEE1
WEE2
WHSC1
WISP3
WT1
XIAP
XPO1
XRCC2
XRCC3
YES1
ZBTB2
ZNF217
ZNF703
ZNF750

## Sheet: overlapping genes 
overlapping genes of MSK and CSYS
Gene	MutSig(Q-value)	# Mut	#	Profiled Samples	Freq	Is Cancer Gene (source: OncoKB)
IDH1		178	178	806	0.221	Yes
ARID1A		167	153	806	0.19	Yes
TP53		160	148	806	0.184	Yes
BAP1		142	137	806	0.17	Yes
PBRM1		89	89	806	0.11	Yes
KRAS		81	81	806	0.1	Yes
BRAF		44	44	806	0.055	Yes
ATM		48	42	806	0.052	Yes
PIK3CA		40	38	806	0.047	Yes
TERT		35	34	806	0.042	Yes
PREX2		13	13	317	0.041	Yes
IDH2		30	30	806	0.037	Yes
KMT2C		29	29	806	0.036	Yes
FGFR2		33	29	806	0.036	Yes
SMAD4		32	28	806	0.035	Yes
KMT2D		31	28	806	0.035	Yes
NRAS		27	27	806	0.033	Yes
SMARCA4		26	26	806	0.032	Yes
ARID2		31	26	806	0.032	Yes
PTEN		20	20	806	0.025	Yes
NF1		22	20	806	0.025	Yes
CDKN2A		20	20	806	0.025	Yes
ATRX		15	15	611	0.025	Yes
DOT1L		18	18	806	0.022	Yes
SF3B1		19	18	806	0.022	Yes
ARID1B		18	18	806	0.022	Yes
FAT1		18	17	806	0.021	Yes
ABL1		16	16	806	0.02	Yes
RPTOR		15	15	806	0.019	Yes
CIC		15	15	806	0.019	Yes
ARAF		14	14	806	0.017	Yes
NOTCH4		14	14	806	0.017	Yes
FLT4		17	14	806	0.017	Yes
POLE		14	14	806	0.017	Yes
RNF43		14	14	806	0.017	Yes
ERBB3		18	14	806	0.017	Yes
FOXP1		13	13	806	0.016	Yes
JAK1		14	13	806	0.016	Yes
SETD2		13	13	806	0.016	Yes
RARA		10	10	611	0.016	Yes
MED12		13	13	806	0.016	Yes
RB1		13	13	806	0.016	Yes
ALK		9	9	611	0.015	Yes
TSC1		12	12	806	0.015	Yes
CTNNB1		12	12	806	0.015	Yes
CDH1		12	12	806	0.015	Yes
BCOR		12	12	806	0.015	Yes
APC		16	12	806	0.015	Yes
KDM6A		12	12	806	0.015	Yes
KMT2A		11	11	806	0.014	Yes
PIK3CB		11	11	806	0.014	Yes
GRIN2A		11	11	806	0.014	Yes
EPHA5		12	11	806	0.014	Yes
SOX9		11	11	806	0.014	Yes
ERBB4		11	11	806	0.014	Yes
STK11		11	11	806	0.014	Yes
ERRFI1		7	7	513	0.014	Yes
NFE2L2		8	8	611	0.013	Yes
EPHA7		9	9	687	0.013	Yes
PPP2R1A		10	10	806	0.012	Yes
BRD4		10	10	806	0.012	Yes
RUNX1		10	10	806	0.012	Yes
IGF1R		10	10	806	0.012	Yes
NSD1		10	10	806	0.012	Yes
EPHA3		12	10	806	0.012	Yes
FBXW7		10	10	806	0.012	Yes
EPHB1		10	10	806	0.012	Yes
GLI1		8	8	687	0.012	Yes
NTRK3		10	10	806	0.012	Yes
ASXL1		10	10	806	0.012	Yes
BRCA2		10	10	806	0.012	Yes
XPO1		10	10	806	0.012	Yes
PLCG2		6	6	513	0.012	Yes
AR		9	9	806	0.011	Yes
AXIN2		9	9	806	0.011	Yes
FLT3		9	9	806	0.011	Yes
SPEN		9	9	806	0.011	Yes
TET1		9	9	806	0.011	Yes
ERBB2		9	9	806	0.011	Yes
ATR		9	9	806	0.011	Yes
GATA1		9	9	806	0.011	Yes
KEAP1		9	9	806	0.011	Yes
SMARCB1		8	8	806	0.01	Yes
CARD11		10	8	806	0.01	Yes
NOTCH3		8	8	806	0.01	Yes
PIK3R2		8	6	611	0.01	Yes
MAP2K1		8	8	806	0.01	Yes
AMER1		10	8	806	0.01	Yes
RAD51C		6	6	611	0.01	Yes
TGFBR1		8	8	806	0.01	Yes
ROS1		8	8	806	0.01	Yes
RAD50		2	2	195	0.01	Yes
FOXL2		8	6	611	0.01	Yes
PDGFRA		7	7	806	0.009	Yes
KDR		7	7	806	0.009	Yes
RECQL		2	2	228	0.009	Yes
CREBBP		7	7	806	0.009	Yes
CBL		7	7	806	0.009	Yes
TGFBR2		7	7	806	0.009	Yes
EP300		7	7	806	0.009	Yes
MST1R		6	6	687	0.009	Yes
AKT3		7	7	806	0.009	Yes
TET2		7	7	806	0.009	Yes
KDM5A		7	7	806	0.009	Yes
NOTCH2		7	5	607	0.008	Yes
TBX3		5	5	607	0.008	Yes
FGF3		5	5	611	0.008	Yes
FGFR3		5	5	611	0.008	Yes
MEN1		5	5	607	0.008	Yes
FANCA		5	5	611	0.008	Yes
DNMT3A		5	5	607	0.008	Yes
FOXO1		4	4	546	0.007	Yes
PMS2		4	4	611	0.007	Yes
IRS2		8	6	806	0.007	Yes
NOTCH1		4	4	611	0.007	Yes
PIK3CG		4	4	607	0.007	Yes
SMAD3		6	6	806	0.007	Yes
NF2		6	6	806	0.007	Yes
RET		6	6	806	0.007	Yes
IL7R		6	6	806	0.007	Yes
EGFR		6	6	806	0.007	Yes
NBN		6	6	806	0.007	Yes
MSH2		6	6	806	0.007	Yes
EZH2		6	6	806	0.007	Yes
BRIP1		4	4	607	0.007	Yes
PRDM1		3	3	412	0.007	Yes
DAXX		7	6	806	0.007	Yes
MPL		6	6	806	0.007	Yes
NTRK1		4	4	607	0.007	Yes
BRCA1		10	6	806	0.007	Yes
DDR2		4	4	607	0.007	Yes
PALB2		6	6	806	0.007	Yes
U2AF1		6	6	806	0.007	Yes
CDK12		4	4	611	0.007	Yes
PTCH1		5	5	806	0.006	Yes
MTOR		5	5	806	0.006	Yes
TSC2		5	5	806	0.006	Yes
SRC		5	5	806	0.006	Yes
SMO		6	5	806	0.006	Yes
CEBPA		2	2	315	0.006	Yes
MAP3K1		5	5	806	0.006	Yes
MSH6		5	5	806	0.006	Yes
MAP2K4		5	5	806	0.006	Yes
ERG		5	5	806	0.006	Yes
PDCD1		7	5	806	0.006	Yes
NCOR1		5	5	806	0.006	Yes
MAP3K13		5	5	806	0.006	Yes
FYN		4	4	687	0.006	Yes
HGF		5	3	611	0.005	Yes
MLH1		3	3	607	0.005	Yes
MYCL		3	3	607	0.005	Yes
AXIN1		4	3	607	0.005	Yes
SDHA		4	4	806	0.005	Yes
PARP1		4	3	607	0.005	Yes
PIK3CD		1	1	195	0.005	Yes
CUL3		3	3	611	0.005	Yes
STAG2		1	1	195	0.005	Yes
ETV6		3	3	607	0.005	Yes
WT1		3	3	611	0.005	Yes
CDKN1B		3	3	607	0.005	Yes
CDKN1A		1	1	195	0.005	Yes
SYK		1	1	195	0.005	Yes
NUP93		2	2	372	0.005	Yes
RAC1		3	3	607	0.005	Yes
KDM5C		3	3	607	0.005	Yes
RAF1		4	4	806	0.005	Yes
FGFR1		3	3	607	0.005	Yes
RBM10		3	3	607	0.005	Yes
IGF2		3	3	607	0.005	Yes
FH		1	1	199	0.005	Yes
POLD1		3	3	546	0.005	Yes
MUTYH		1	1	199	0.005	Yes
MET		2	2	412	0.005	Yes
FANCC		1	1	195	0.005	Yes
CCND2		4	4	806	0.005	Yes
NKX2-1		4	4	806	0.005	Yes
JAK3		6	4	806	0.005	Yes
AXL		3	3	607	0.005	Yes
GNA11		3	3	607	0.005	Yes
BTK		2	2	412	0.005	Yes
GNAS		1	1	195	0.005	Yes
INHBA		2	2	372	0.005	Yes
VHL		1	1	195	0.005	Yes
IKZF1		1	1	199	0.005	Yes
CHEK1		3	3	806	0.004	Yes
SMAD2		3	3	806	0.004	Yes
TMPRSS2		3	3	806	0.004	Yes
SUFU		3	3	806	0.004	Yes
NFKBIA		2	2	546	0.004	Yes
CD79A		3	3	687	0.004	Yes
SMARCD1		3	3	806	0.004	Yes
CXCR4		2	2	513	0.004	Yes
STAT3		2	2	546	0.004	Yes
DICER1		3	3	806	0.004	Yes
PRKCI		1	1	228	0.004	Yes
CYLD		1	1	228	0.004	Yes
JUN		3	3	806	0.004	Yes
CSF1R		3	3	806	0.004	Yes
FUBP1		3	3	806	0.004	Yes
MITF		3	3	806	0.004	Yes
BARD1		3	3	806	0.004	Yes
FLCN		2	2	607	0.003	Yes
MYD88		2	2	611	0.003	Yes
IRF4		2	2	607	0.003	Yes
RICTOR		2	2	607	0.003	Yes
MDM2		2	2	607	0.003	Yes
FLT1		4	2	611	0.003	Yes
PDGFRB		2	2	611	0.003	Yes
PIK3R1		2	2	611	0.003	Yes
RAD54L		2	2	607	0.003	Yes
TCF7L2		1	1	372	0.003	Yes
CDC73		2	2	611	0.003	Yes
TSHR		2	2	611	0.003	Yes
PAX5		2	2	611	0.003	Yes
TNFAIP3		2	2	611	0.003	Yes
RAD51B		2	2	611	0.003	Yes
RAD51D		2	2	611	0.003	Yes
FGFR4		2	2	607	0.003	Yes
INPP4B		2	2	611	0.003	Yes
CHEK2		2	2	611	0.003	Yes
GATA2		2	2	607	0.003	Yes
VEGFA		1	1	372	0.003	Yes
ESR1		2	2	611	0.003	Yes
XIAP		2	2	611	0.003	Yes
MCL1		1	1	412	0.002	Yes
CTCF		1	1	412	0.002	Yes
IKBKE		1	1	412	0.002	Yes
HNF1A		1	1	412	0.002	Yes
NPM1		1	1	412	0.002	Yes
RHOA		1	1	412	0.002	Yes
CDK4		1	1	412	0.002	Yes
FGF4		1	1	412	0.002	Yes
CRKL		1	1	412	0.002	Yes
RAD52		1	1	412	0.002	Yes
RAD51		1	1	412	0.002	Yes
MEF2B		1	1	412	0.002	Yes
BLM		1	1	412	0.002	Yes
KIT		1	1	412	0.002	Yes
CCNE1		1	1	412	0.002	Yes		0.669421
PRKAR1A		1	1	412	0.002	Yes		2.025
NTRK2		1	1	412	0.002	Yes
GATA3		1	1	412	0.002	Yes
JAK2		1	1	412	0.002	Yes

## Sheet: specific genes in MSK
specific genes in MSK TCGA database
Gene	MutSig(Q-value)	# Mut	#	Profiled Samples	Freq	Is Cancer Gene (source: OncoKB)
RASA1		38	37	806	0.046	Yes
ELF3		9	9	317	0.028	Yes
ZFHX3		17	16	687	0.023	Yes
KMT2B		7	7	317	0.022	Yes
TP53BP1		7	7	317	0.022	Yes
PTPRT		19	17	806	0.021	Yes
CSF3R		3	3	141	0.021	Yes
ANKRD11		13	13	687	0.019	Yes
SOS1		6	6	317	0.019	Yes
MGA		14	12	687	0.017	Yes
MSH3		5	5	317	0.016	Yes
PRKD1		5	5	317	0.016	Yes
PTPRS		14	13	806	0.016	Yes
YAP1		3	3	195	0.015	Yes
NCOA3		10	10	687	0.015	Yes
DROSHA		3	3	228	0.013	Yes
NUF2		3	3	228	0.013	Yes
NSD3		4	4	317	0.013	Yes
PTPRD		10	10	806	0.012	Yes
PGR		6	6	513	0.012	Yes
RECQL4		9	9	806	0.011	Yes
PRDM14		1	1	89	0.011	Yes
TCF3		5	5	513	0.01	Yes
IRS1		8	8	806	0.01	Yes
LATS2		8	8	806	0.01	Yes
PRKN		6	6	611	0.01	Yes
HLA-A		8	5	513	0.01	Yes
ACVR1		7	7	687	0.01	Yes
H1-2		8	8	806	0.01	Yes
STAT5B		7	7	687	0.01	Yes
INPPL1		2	2	228	0.009	Yes
SLX4		2	2	228	0.009	Yes
AGO2		2	2	228	0.009	Yes
EPAS1		3	3	317	0.009	Yes
ERF		3	3	317	0.009	Yes
ERCC3		7	7	806	0.009	Yes
INSR		5	5	611	0.008	Yes
PIK3C2G		5	5	611	0.008	Yes
ALOX12B		4	4	611	0.007	Yes
PIK3C3		4	4	611	0.007	Yes
H3C4		1	1	141	0.007	Yes
RAD21		1	1	141	0.007	Yes
EIF4A2		5	5	687	0.007	Yes
CENPA		1	1	141	0.007	Yes
ARID5B		6	6	806	0.007	Yes
ICOSLG		4	4	607	0.007	Yes
MST1		5	5	687	0.007	Yes
ERCC2		5	3	412	0.007	Yes
MAPK3		5	5	687	0.007	Yes
DIS3		4	4	611	0.007	Yes
INHA		1	1	141	0.007	Yes
MALT1		4	4	687	0.006	Yes
MDC1		5	5	806	0.006	Yes
PPM1D		3	3	513	0.006	Yes
PHOX2B		5	5	806	0.006	Yes
SESN1		2	2	317	0.006	Yes
PPP6C		3	3	513	0.006	Yes
COP1		5	5	806	0.006	Yes
H3-4		4	4	687	0.006	Yes
ERCC4		5	5	806	0.006	Yes
PPP4R2		2	2	317	0.006	Yes
PMS1		5	5	806	0.006	Yes
INPP4A		2	2	412	0.005	Yes
STK40		2	2	412	0.005	Yes
PAK1		1	1	195	0.005	Yes
PDPK1		1	1	195	0.005	Yes
PLK2		3	3	607	0.005	Yes
ASXL2		3	3	607	0.005	Yes
CASP8		4	3	607	0.005	Yes
H3C1		3	3	546	0.005	Yes
IFNGR1		2	2	412	0.005	Yes
TENT5C		2	2	412	0.005	Yes
RPS6KB2		4	4	806	0.005	Yes
SHQ1		3	3	611	0.005	Yes
SH2B3		2	2	372	0.005	Yes
LATS1		3	3	611	0.005	Yes
RYBP		3	3	607	0.005	Yes
CCND2-AS1		1	1	199	0.005	No
PAK5		3	3	611	0.005	Yes
MAPK1		3	3	607	0.005	Yes
DNMT3B		4	4	806	0.005	Yes
DNMT1		3	3	607	0.005	Yes
FOXA1		3	3	607	0.005	Yes
BIRC3		3	3	546	0.005	Yes
PIK3R3		1	1	195	0.005	Yes
SUZ12		3	3	611	0.005	Yes
NSD2		1	1	228	0.004	Yes
RHEB		2	2	513	0.004	Yes
NEGR1		2	2	513	0.004	Yes
UPF1		1	1	228	0.004	Yes
MAPKAP1		1	1	228	0.004	Yes
CARM1		1	1	228	0.004	Yes
RRAS2		1	1	228	0.004	Yes
SOX17		3	3	806	0.004	Yes
TAP1		1	1	228	0.004	Yes
TAP2		1	1	228	0.004	Yes
H3-3B		3	3	687	0.004	Yes
H3C7		2	2	546	0.004	Yes
RPS6KA4		3	3	806	0.004	Yes
SESN2		1	1	228	0.004	Yes
KNSTRN		1	1	228	0.004	Yes
H3-5		2	2	611	0.003	Yes
RIT1		2	2	607	0.003	Yes
CALR		1	1	372	0.003	Yes
CTLA4		2	2	611	0.003	Yes
SDHAF2		2	2	611	0.003	Yes
MYOD1		2	2	611	0.003	Yes
ZRSR2		1	1	372	0.003	Yes
H3C11		1	1	372	0.003	Yes
ABRAXAS1		2	2	611	0.003	Yes
IL10		4	2	611	0.003	Yes
H2BC5		2	2	611	0.003	Yes
E2F3		2	2	607	0.003	Yes
ID3		1	1	372	0.003	Yes
EED		2	2	611	0.003	Yes
B2M		2	2	607	0.003	Yes
TMEM127		2	2	607	0.003	Yes
TP63		2	2	611	0.003	Yes
KLF4		1	1	412	0.002	Yes
EGFL7		1	1	412	0.002	Yes

## Sheet:  CSYS gene mutation of CCA
Gene mutation of 753 cholangiocarcinoma from 10194 pancarcinoma reported by The Shanghai OrigiMed Co., Ltd
Gene	MutSig(Q-value)	# Mut	#	Profiled Samples	Freq	Is Cancer Gene (source: OncoKB)
RHBDF2		6	6	753	0.008	No
MYC		2	2	753	0.003	Yes
FOXP1		7	7	753	0.009	Yes
FLCN		7	7	753	0.009	Yes
ZBTB2		2	2	753	0.003	No
MYB		1	1	753	0.001	Yes
FOXO1		2	2	753	0.003	Yes
GABRA6		7	7	753	0.009	Yes
CHD2		11	9	753	0.012	Yes
FLI1		4	4	753	0.005	Yes
CYP17A1		4	4	753	0.005	Yes
NOTCH1		19	17	753	0.023	Yes
MYCL		2	2	753	0.003	Yes
NOTCH2		9	8	753	0.011	Yes
NOTCH3		20	17	753	0.023	Yes
MYCN		4	4	753	0.005	Yes
NOTCH4		10	10	753	0.013	Yes
CTCF		9	9	753	0.012	Yes
MYD88		1	1	753	0.001	Yes
CHD4		17	16	753	0.021	Yes
IRF2		7	7	753	0.009	Yes
IRF4		2	2	753	0.003	Yes
IDH1		37	37	753	0.049	Yes
HNF1A		8	8	753	0.011	Yes
FLT4		9	9	753	0.012	Yes
FLT3		13	13	753	0.017	Yes
RPTOR		19	16	753	0.021	Yes
MS4A1		1	1	753	0.001	No
CHEK1		2	2	753	0.003	Yes
FLT1		12	12	753	0.016	Yes
TBX3		11	11	753	0.015	Yes
IDH2		10	10	753	0.013	Yes
NPM1		1	1	753	0.001	Yes
KDR		12	12	753	0.016	Yes
KEL		11	10	753	0.013	Yes
RELA		6	6	753	0.008	No
RELB		5	5	753	0.007	No
CTNNA1		7	5	753	0.007	Yes
PTEN		22	21	753	0.028	Yes
RECQL		5	5	753	0.007	Yes
REL		2	2	753	0.003	Yes
MAP2K1		11	11	753	0.015	Yes
TCF7L2		5	5	753	0.007	Yes
MAP2K2		3	3	753	0.004	Yes
KDM5B		6	6	753	0.008	No
PTCH1		9	9	753	0.012	Yes
KMT2C		64	54	753	0.072	Yes
NF2		10	8	753	0.011	Yes
NRAS		14	14	753	0.019	Yes
FOS		5	5	753	0.007	No
CDK6		3	3	753	0.004	Yes
HSP90AA1		5	5	753	0.007	Yes
FANCL		1	1	753	0.001	Yes
SPTA1		59	54	753	0.072	No
CDC73		3	2	753	0.003	Yes
STAG2		9	9	753	0.012	Yes
CTNNB1		8	7	753	0.009	Yes
NF1		51	41	753	0.054	Yes
RET		13	13	753	0.017	Yes
NFE2L2		8	8	753	0.011	Yes
NFIB		2	2	753	0.003	Yes
CDKN2C		3	3	753	0.004	Yes
ETV6		2	2	753	0.003	Yes
CDKN2B		1	1	753	0.001	Yes
ETV5		6	6	753	0.008	Yes
CDKN2A		70	69	753	0.092	Yes
ETV4		3	3	753	0.004	Yes
CDKN1B		6	6	753	0.008	Yes
FEN1		1	1	753	0.001	No
CDKN1A		2	2	753	0.003	Yes
ETV1		4	4	753	0.005	Yes
CDK8		5	5	753	0.007	Yes
CREBBP		17	16	753	0.021	Yes
MTOR		17	14	753	0.019	Yes
TET1		11	11	753	0.015	Yes
BCL6		3	3	753	0.004	Yes
PTK2		6	6	753	0.008	No
SRC		8	8	753	0.011	Yes
NFKBIA		3	3	753	0.004	Yes
SYK		3	3	753	0.004	Yes
FGF7		2	2	753	0.003	No
EWSR1		6	6	753	0.008	Yes
FGF6		4	4	753	0.005	Yes
SMO		4	4	753	0.005	Yes
FGF4		1	1	753	0.001	Yes
FGF3		2	2	753	0.003	Yes
CD79A		3	3	753	0.004	Yes
CRKL		2	1	753	0.001	Yes
CD79B		1	1	753	0.001	Yes
COL1A1		17	14	753	0.019	Yes
NRG3		17	14	753	0.019	No
IL7R		6	4	753	0.005	Yes
BCR		8	6	753	0.008	Yes
PTK6		2	2	753	0.003	Yes
SMARCD1		5	4	753	0.005	Yes
RAC1		4	4	753	0.005	Yes
SRMS		4	4	753	0.005	No
PPP2R1A		3	3	753	0.004	Yes
RAD51B		2	2	753	0.003	Yes
NBN		6	6	753	0.008	Yes
RAD52		2	2	753	0.003	Yes
PRSS8		2	2	753	0.003	Yes
RAF1		3	3	753	0.004	Yes
FGFR4		9	9	753	0.012	Yes
FGFR2		15	14	753	0.019	Yes
FGFR3		3	3	753	0.004	Yes
CEBPA		1	1	753	0.001	Yes
FGFR1		6	6	753	0.008	Yes
RUNX1		2	2	753	0.003	Yes
FGF14		6	6	753	0.008	Yes
RUNX1T1		14	13	753	0.017	Yes
FGF12		5	4	753	0.005	Yes
FANCM		20	18	753	0.024	No
CBFB		1	1	753	0.001	Yes
FGF10		2	2	753	0.003	Yes
CBL		4	3	753	0.004	Yes
PRSS1		1	1	753	0.001	Yes
MSH2		14	13	753	0.017	Yes
RAD51		1	1	753	0.001	Yes
RAD51C		1	1	753	0.001	Yes
PTPN11		6	6	753	0.008	Yes
TAF1		10	10	753	0.013	Yes
EP300		18	18	753	0.024	Yes
FH		3	3	753	0.004	Yes
IGF1R		8	8	753	0.011	Yes
BCL2L11		3	3	753	0.004	Yes
FGR		2	2	753	0.003	No
EZH2		5	5	753	0.007	Yes
KLHL6		2	2	753	0.003	Yes
CDH1		9	8	753	0.011	Yes
PRDM1		3	3	753	0.004	Yes
NCOA2		9	8	753	0.011	Yes
SS18		6	6	753	0.008	Yes
MEN1		5	4	753	0.005	Yes
INPP4B		9	9	753	0.012	Yes
PKD2		4	4	753	0.005	No
NSD1		18	17	753	0.023	Yes
CXCR4		1	1	753	0.001	Yes
EPHA7		10	10	753	0.013	Yes
EPHA5		15	14	753	0.019	Yes
EPHA3		13	13	753	0.017	Yes
BLK		3	3	753	0.004	No
BCOR		11	10	753	0.013	Yes
BLM		7	7	753	0.009	Yes
SF3B1		29	27	753	0.036	Yes
POLB		4	4	753	0.005	No
MAP3K1		6	6	753	0.008	Yes
POLD1		8	7	753	0.009	Yes
POLE		19	15	753	0.02	Yes
SSX1		3	3	753	0.004	Yes
EMSY		2	2	753	0.003	Yes
CFTR		14	14	753	0.019	No
MPL		3	3	753	0.004	Yes
MUTYH		3	3	753	0.004	Yes
MET		7	6	753	0.008	Yes
STAT4		6	6	753	0.008	Yes
STAT3		4	4	753	0.005	Yes
FANCD2		4	4	753	0.005	Yes
FANCC		1	1	753	0.001	Yes
HRAS		2	2	753	0.003	Yes
ADGRA2		11	11	753	0.015	Yes
FANCA		16	15	753	0.02	Yes
H3-3A		4	4	753	0.005	Yes
CCND2		4	4	753	0.005	Yes
CCND3		4	4	753	0.005	Yes
EPHB1		15	11	753	0.015	Yes
CCNE1		2	2	753	0.003	Yes
RNF43		40	36	753	0.048	Yes
BMPR1A		3	3	753	0.004	Yes
RAD50		11	11	753	0.015	Yes
MRE11		7	7	753	0.009	Yes
PRKAR1A		6	5	753	0.007	Yes
SOX10		4	4	753	0.005	Yes
KAT6A		13	13	753	0.017	Yes
TNFSF11		1	1	753	0.001	No
SOX9		9	8	753	0.011	Yes
MST1R		9	8	753	0.011	Yes
ERCC1		2	2	753	0.003	No
FANCF		4	4	753	0.005	Yes
ERBB4		22	20	753	0.027	Yes
ERBB3		27	25	753	0.033	Yes
ERBB2		26	24	753	0.032	Yes
TIPARP		1	1	753	0.001	Yes
DDR1		9	9	753	0.012	Yes
BMX		3	3	753	0.004	No
ATR		20	19	753	0.025	Yes
ATRX		18	18	753	0.024	Yes
FANCE		2	2	753	0.003	Yes
FOXL2		3	3	753	0.004	Yes
PRKACA		3	3	753	0.004	Yes
AKT3		1	1	753	0.001	Yes
MAP2K4		15	14	753	0.019	Yes
SOX2		3	3	753	0.004	Yes
ASXL1		19	17	753	0.023	Yes
CCN6		4	4	753	0.005	Yes
DICER1		13	11	753	0.015	Yes
AURKA		3	2	753	0.003	Yes
PRKCI		11	11	753	0.015	Yes
STK11		31	30	753	0.04	Yes
MGMT		3	3	753	0.004	No
ZNF217		1	1	753	0.001	Yes
ERG		7	7	753	0.009	Yes
FAT1		24	22	753	0.029	Yes
TET2		8	8	753	0.011	Yes
HSD3B1		2	2	753	0.003	Yes
BRCA1		8	7	753	0.009	Yes
BRAF		40	36	753	0.048	Yes
BRCA2		30	29	753	0.039	Yes
FANCG		4	4	753	0.005	Yes
AXL		11	11	753	0.015	Yes
LMO1		1	1	753	0.001	Yes
XPO1		5	5	753	0.007	Yes
NEK11		3	3	753	0.004	No
PLCG2		3	3	753	0.004	Yes
XRCC2		1	1	753	0.001	Yes
XRCC3		2	2	753	0.003	No
KEAP1		17	16	753	0.021	Yes
PRKDC		17	15	753	0.02	Yes
MACC1		8	8	753	0.011	No
BCORL1		15	14	753	0.019	Yes
CREB3L1		5	5	753	0.007	Yes
HCK		6	6	753	0.008	No
LRP1B		75	69	753	0.092	Yes
APC		30	30	753	0.04	Yes
ARID2		55	48	753	0.064	Yes
YES1		5	5	753	0.007	Yes
AKT1		4	4	753	0.005	Yes
APEX1		2	2	753	0.003	No
KDM6A		26	25	753	0.033	Yes
MERTK		5	5	753	0.007	Yes
FAM135B		10	10	753	0.013	No
AKT2		3	3	753	0.004	Yes
ERRFI1		6	6	753	0.008	Yes
PALB2		6	5	753	0.007	Yes
SETD2		13	13	753	0.017	Yes
FGF19		3	3	753	0.004	Yes
LRP1		27	24	753	0.032	No
LRP2		39	32	753	0.042	No
ESR1		5	5	753	0.007	Yes
SPINK1		1	1	753	0.001	No
XIAP		5	5	753	0.007	Yes
BTG1		1	1	753	0.001	Yes
BTK		7	7	753	0.009	Yes
ZNF750		5	5	753	0.007	Yes
FAT4		35	32	753	0.042	Yes
TNFSF13B		2	2	753	0.003	No
GNA13		6	6	753	0.008	Yes
HTATIP2		1	1	753	0.001	Yes
FUBP1		7	7	753	0.009	Yes
PDCD1		3	3	753	0.004	Yes
HDAC9		13	13	753	0.017	No
TNFRSF14		4	4	753	0.005	Yes
NCOR1		15	14	753	0.019	Yes
BARD1		4	4	753	0.005	Yes
ATF1		2	2	753	0.003	Yes
MED12		12	12	753	0.016	Yes
U2AF1		13	13	753	0.017	Yes
VHL		1	1	753	0.001	Yes
IKZF1		7	7	753	0.009	Yes
HGF		10	10	753	0.013	Yes
KMT2A		23	19	753	0.025	Yes
SMARCA4		34	32	753	0.042	Yes
MAP4K5		5	5	753	0.007	No
MAGI2		11	11	753	0.015	No
SMARCB1		7	7	753	0.009	Yes
NRG1		12	12	753	0.016	Yes
MCL1		1	1	753	0.001	Yes
ATM		41	37	753	0.049	Yes
MLH1		10	10	753	0.013	Yes
CCND1		3	3	753	0.004	Yes
BCL2		1	1	753	0.001	Yes
FAS		4	4	753	0.005	Yes
BCL2L1		2	2	753	0.003	Yes
DOT1L		16	15	753	0.02	Yes
ALK		13	13	753	0.017	Yes
SPOP		1	1	753	0.001	Yes
PMS2		4	4	753	0.005	Yes
IRS2		15	11	753	0.015	Yes
PDGFB		1	1	753	0.001	Yes
LYN		1	1	753	0.001	Yes
PDGFRA		7	7	753	0.009	Yes
AR		10	10	753	0.013	Yes
CARD11		12	12	753	0.016	Yes
ARAF		11	11	753	0.015	Yes
SNCAIP		7	7	753	0.009	Yes
MDM4		4	4	753	0.005	Yes
IKBKE		8	8	753	0.011	Yes
PDK1		1	1	753	0.001	Yes
ABL1		11	9	753	0.012	Yes
PIK3C2B		10	10	753	0.013	Yes
RXRA		7	7	753	0.009	Yes
BAP1		61	59	753	0.078	Yes
ABL2		10	10	753	0.013	Yes
WEE1		5	5	753	0.007	No
NSD2		7	6	753	0.008	Yes
AXIN1		17	16	753	0.021	Yes
AXIN2		13	12	753	0.016	Yes
RICTOR		12	12	753	0.016	Yes
EPCAM		3	3	753	0.004	Yes
MDM2		3	3	753	0.004	Yes
CAMTA1		16	16	753	0.021	Yes
PDGFRB		14	12	753	0.016	Yes
STK24		1	1	753	0.001	No
PIK3CG		12	11	753	0.015	Yes
PIK3R1		13	11	753	0.015	Yes
PIK3R2		6	6	753	0.008	Yes
SMAD2		2	2	753	0.003	Yes
SMAD3		9	9	753	0.012	Yes
SMAD4		104	97	753	0.129	Yes
TMPRSS2		1	1	753	0.001	Yes
SDHA		7	6	753	0.008	Yes
PIK3CA		51	50	753	0.066	Yes
PIK3CB		6	6	753	0.008	Yes
PARP1		5	5	753	0.007	Yes
PIK3CD		4	4	753	0.005	Yes
PARP4		7	7	753	0.009	No
RHOA		4	3	753	0.004	Yes
CIC		15	15	753	0.02	Yes
DPYD		9	9	753	0.012	No
RAD54L		4	4	753	0.005	Yes
AMER1		17	16	753	0.021	Yes
PAK3		7	6	753	0.008	Yes
CUL3		3	3	753	0.004	Yes
LZTR1		12	12	753	0.016	Yes
TSC1		8	8	753	0.011	Yes
TET3		9	9	753	0.012	Yes
SDHB		2	2	753	0.003	Yes
RAD54B		3	3	753	0.004	No
SUFU		2	2	753	0.003	Yes
GRIN2A		18	18	753	0.024	Yes
TSHR		3	3	753	0.004	Yes
TEK		3	3	753	0.004	Yes
TERT		76	76	753	0.101	Yes
PAX5		5	5	753	0.007	Yes
SPEN		23	21	753	0.028	Yes
WT1		1	1	753	0.001	Yes
TNFAIP3		10	10	753	0.013	Yes
TSC2		8	8	753	0.011	Yes
TNK2		10	10	753	0.013	No
GRM3		11	10	753	0.013	Yes
QKI		3	3	753	0.004	Yes
NUP93		5	5	753	0.007	Yes
EGF		3	3	753	0.004	No
TENT5C		1	1	753	0.001	Yes
EGFR		11	10	753	0.013	Yes
PARP3		1	1	753	0.001	Yes
FEV		2	2	753	0.003	Yes
PARP2		3	3	753	0.004	Yes
TOP2A		8	7	753	0.009	No
KDM5C		13	12	753	0.016	Yes
TP53		382	369	753	0.49	Yes
BRD4		3	3	753	0.004	Yes
TOP1		3	3	753	0.004	Yes
RBM10		52	51	753	0.068	Yes
TFE3		5	5	753	0.007	Yes
GSK3B		1	1	753	0.001	Yes
EPHA2		56	54	753	0.072	No
NR4A3		4	4	753	0.005	Yes
TGFBR1		19	19	753	0.025	Yes
TGFBR2		35	32	753	0.042	Yes
PREX2		31	29	753	0.039	Yes
GID4		1	1	753	0.001	Yes
WEE2		3	3	753	0.004	No
ACVR1B		19	17	753	0.023	Yes
BRIP1		5	5	753	0.007	Yes
ACVR2A		23	20	753	0.027	Yes
DAXX		2	2	753	0.003	Yes
TYK2		12	11	753	0.015	Yes
SLIT2		18	17	753	0.023	No
ROCK2		9	9	753	0.012	No
FRS2		1	1	753	0.001	Yes
FBXW7		35	32	753	0.042	Yes
MSH6		11	9	753	0.012	Yes
ROS1		21	20	753	0.027	Yes
ROCK1		15	14	753	0.019	No
KIT		11	10	753	0.013	Yes
PDCD1LG2		4	4	753	0.005	Yes
LCK		4	4	753	0.005	Yes
ARID1A		148	132	753	0.175	Yes
PBRM1		68	64	753	0.085	Yes
TIE1		11	10	753	0.013	No
ARID1B		31	26	753	0.035	Yes
GLI1		5	5	753	0.007	Yes
NTRK1		8	8	753	0.011	Yes
NTRK2		9	9	753	0.012	Yes
NTRK3		8	8	753	0.011	Yes
ZNF703		2	2	753	0.003	Yes
GLI3		22	21	753	0.028	No
ITK		6	6	753	0.008	Yes
GLI2		19	19	753	0.025	No
NKX2-1		5	5	753	0.007	Yes
GATA3		4	4	753	0.005	Yes
GATA2		4	4	753	0.005	Yes
JAK1		11	8	753	0.011	Yes
GATA1		4	4	753	0.005	Yes
JAK2		16	14	753	0.019	Yes
JAK3		9	9	753	0.012	Yes
DDR2		8	8	753	0.011	Yes
GATA6		10	10	753	0.013	Yes
GATA4		1	1	753	0.001	Yes
DNMT3A		16	16	753	0.021	Yes
CYLD		8	8	753	0.011	Yes
KRAS		233	233	753	0.309	Yes
JUN		3	3	753	0.004	Yes
RANBP2		16	14	753	0.019	Yes
ADAM29		6	6	753	0.008	No
FGF23		5	4	753	0.005	Yes
CSF1R		3	3	753	0.004	Yes
GNA11		4	4	753	0.005	Yes
CSF1		1	1	753	0.001	Yes
FUS		4	4	753	0.005	Yes
RARA		2	2	753	0.003	Yes
MAP3K13		8	8	753	0.011	Yes
KMT2D		71	54	753	0.072	Yes
GNAS		24	24	753	0.032	Yes
KDM5A		5	5	753	0.007	Yes
FAT3		45	40	753	0.053	No
INHBA		10	10	753	0.013	Yes
CSK		8	8	753	0.011	No
FYN		4	4	753	0.005	Yes
GNAQ		4	4	753	0.005	Yes
CYP2D6		3	3	753	0.004	No
LIMK1		5	5	753	0.007	No
CDK12		14	14	753	0.019	Yes
RB1		28	27	753	0.036	Yes
